# Supplementary material for: Plasma and Red Blood Cell PUFAs in Home Parenteral Nutrition Paediatric Patients—Effects of Lipid Emulsions
Source: Nutrients. 2020 Dec 5;12(12):3748. doi: 10.3390/nu12123748 (PMC7762095; doi:10.3390/nu12123748)
Supplement: Supplementary file 1 [file nutrients-12-03748-s001.zip]

Archive with 9 entries (9 files):
- Table 1.docx
- Table 2.docx
- Table 3.docx
- Table 4.docx
- Table 5.docx
- Table 6 .docx
- Table 7.docx
- Table 8.docx
- Figure S1.jpg
